# Supplementary material for: Design and Evaluation of a Pediatric Resident Health Care Transition Curriculum
Source: MedEdPORTAL. 2022 Apr 1;18:11239. doi: 10.15766/mep_2374-8265.11239 (PMC8971142; doi:10.15766/mep_2374-8265.11239)
Supplement: Supplementary file 1 — Prerotation Test.docxPart 1.mp4Part 2.mp4Part 3.pptxPart 4.mp4Part 5.mp4Facilitator Guide.docxPostrotation Test.docxDidactic Module Evaluation.docxSummary Critique Evaluation.docx [file mep_2374-8265.11239-s001.zip]

Archive with 11 entries (11 files):
- A. Prerotation Test.docx
- H. Postrotation Test.docx
- D. Part 3.pptx
- B. Part 1.mp4
- C. Part 2.mp4
- E. Part 4.mp4
- F. Part 5.mp4
- G. Facilitator Guide.docx
- I. Didactic Module Evaluation.docx
- J. Summary Critique Evaluation.docx
- _Educational_Summary_Report_11239.pdf
